# Supplementary material for: Influence of Interpenetrating Chains on Rigid Domain Dimensions in Siloxane-Based Block-Copolymers
Source: Polymers (Basel). 2022 Sep 27;14(19):4048. doi: 10.3390/polym14194048 (PMC9572696; doi:10.3390/polym14194048)
Supplement: Supplementary file 1 [file polymers-14-04048-s001.zip]

Archive with 1 entries (1 files):
- polymers-1927738-supplementary.pdf
